# Supplementary material for: Comparison of clinico-epidemiological and radiological features in paracoccidioidomycosis patients regarding serological classification using antigens from Paracoccidioides brasiliensis complex and Paracoccidioides lutzii
Source: PLoS Negl Trop Dis. 2020 Aug 25;14(8):e0008485. doi: 10.1371/journal.pntd.0008485 (PMC7447013; doi:10.1371/journal.pntd.0008485)
Supplement: S1 Data — (XLSX) [file pntd.0008485.s002.xlsx]

## Sheet: Planilha1
number	gp43	CFAPl	ExoPb	spp	rghu	sex	age	ethnicity	education	municipality of birth	State of birth	Region of birth	municipality	state	rural work	clinical form	severity	lung	intensityXray	oro/orofarinx	larinx	lymphnode	CNS	adrenal	n_extrapulmonar_organs	albumin	hb	ERS	drug	directmycology	histopathology	completed treatment	pulmonary sequel	death	relapse
1	pos	neg	pos	pb	257474	male	49	white	0-4	JOSE BONIFACIO	SP	SE	JARAGUARI	MS	Yes	chronic	moderate	Yes	moderate	Yes	No	No	No	No	1	2.3	9.4	70	CMX	(.)	positive	yes	yes	no	no
2	pos	neg	pos	pb	495276	male	54	mixed	0-4	RIO VERDE	MS	MW	CAMPO GRANDE	MS	(.)	chronic	mild	Yes	mild	Yes	No	No	No	Yes	2	3.6	14.9	4	CMX	(.)	positive	no	(.)	no	(.)
3	pos	neg	pos	pb	651412	male	60	white	0-4	PONTA PORA	MS	MW	CORUMBA	MS	Yes	chronic	mild	No		Yes	No	No	No	No	1	4.2	14.1	(.)	itraconazole	negative	positive	yes	no	no	no
4	pos	neg	pos	pb	256623	male	37	mixed	(.)	ROLANDIA	PR	S	CAMPO GRANDE	MS	Yes	chronic	mild	Yes		No	No	No	No	Yes	1	(.)	14.6	(.)	CMX	positive	(.)	no	(.)	no	(.)
5	neg	neg	pos	pb	585634	male	38	mixed	0-4	ANGELICA	MS	MW	ANGELICA	MS	Yes	chronic	mild	Yes	mild	No	No	No	No	No	0	(.)	14.9	5	itraconazole	(.)	positive	no	(.)	no	(.)
6	pos	neg	neg	pb	654402	male	52	white	morethan4	COXIM	MS	MW	ALCINOPOLIS	MS	No	chronic	mild	Yes	moderate	No	Yes	No	No	No	1	(.)	12.6	(.)	CMX	negative	positive	yes	yes	no	no
7	neg	neg	pos	pb	651685	male	20	mixed	morethan4	FATIMA DO SUL	MS	MW	CAMPO GRANDE	MS	No	acute/subacute	moderate	Yes	mild	No	No	Yes	No	No	1	3.8	14.1	(.)	itraconazole	(.)	positive	no	(.)	no	(.)
8	neg	pos	neg	pl	192598	female	50	mixed	0-4	PONTA PORA	MS	MW	PONTA PORA	MS	Yes	chronic	severe	Yes	moderate	Yes	No	Yes	Yes	No	3	1.3	9.5	80	CMX	positive	(.)	no	(.)	no	(.)
9	pos	pos	pos	ind	598212	male	49	mixed	0-4	CAMPINA LAGOA	PR	S	PEDRO GOMES	MS	Yes	chronic	severe	yes		Yes	No	Yes	No	No	1	3.9	13	28	CMX	positive	positive	yes	yes	no	no
10	pos	neg	pos	pb	662637	female	14	white	morethan4	MARACAJÚ	MS	MW	MARACAJÚ	MS	No	acute/subacute	severe	No		No	No	Yes	No	No	2	3.9	9.5	116	CMX	(.)	positive	yes	no	no	no
11	pos	pos	pos	ind	514015	male	32	mixed	0-4	PONTA PORA	MS	MW	PONTA PORA	MS	Yes	chronic	moderate	yes		Yes	Yes	Yes	No	No	3	3.3	13.5	3	CMX	positive	positive	no	(.)	no	(.)
12	pos	pos	pos	ind	662936	male	55	(.)	0-4	CAICÓ	RN	NE	TERENOS	MS	Yes	chronic	severe	yes		No	Yes	No	No	No	1	4.5	14.2	25	CMX	(.)	positive	no	(.)	no	(.)
13	pos	neg	pos	pb	595256	male	57	mixed	0-4	MARACAJU	MS	MW	CAMPO GRANDE	MS	Yes	chronic	moderate	Yes	mild	Yes	No	No	No	No	1	4.4	16	20	CMX	(.)	positive	yes	yes	no	no
14	pos	neg	pos	pb	667159	male	37	mixed	(.)	CAARAPO	MS	MW	DOIS IRMAOS DO BURITI	MS	Yes	chronic	severe	No		Yes	Yes	Yes	No	No	3	(.)	(.)	(.)	CMX	(.)	positive	no	(.)	no	(.)
15	neg	neg	pos	pb	570432	male	46	white	(.)	INTAIAIRA	MG	SE	DOIS IRMAOS DO BURITI	MS	Yes	chronic	moderate	Yes		No	No	No	No	No	0	(.)	(.)	(.)	CMX	positive	(.)	no	(.)	no	(.)
16	pos	neg	pos	pb	556140	male	42	white	(.)	CAARAPO	MS	MW	CAMPO GRANDE	MS	Yes	chronic	moderate	Yes		No	No	No	No	No	1	3.3	15	4	CMX	positive	(.)	no	(.)	no	(.)
17	neg	pos	neg	pl	577568	male	38	mixed	morethan4	ROSARIO DO OESTE	MT	MW	CAMPO GRANDE	MS	Yes	chronic	moderate	Yes	mild	Yes	No	No	No	No	1	(.)	15.6	(.)	CMX	(.)	positive	no	(.)	no	(.)
18	pos	neg	neg	pb	575861	male	46	mixed	(.)	SÃO CAETANO DO SUL	SP	SE	TERENOS	MS	Yes	chronic	mild	Yes		Yes	No	No	No	No	1	(.)	15.7	(.)	(.)	(.)	positive	(.)	(.)	no	(.)
19	neg	pos	pos	pl	509819	male	39	white	0-4	LEONIDAS MARQUES	PR	S	GUIA LOPES DA LAGUNA	MS	Yes	chronic	moderate	Yes	moderate	Yes	No	No	No	No	1	(.)	12.6	(.)	CMX	(.)	positive	yes	yes	no	yes
20	neg	pos	pos	pl	604234	male	39	(.)	(.)	PITANGAS	PR	S	CAMPO GRANDE	MS	Yes	chronic	mild	No		Yes	No	No	No	No	1	3.4	14.9	2	CMX	(.)	positive	no	(.)	no	(.)
21	neg	neg	pos	pb	608918	male	53	(.)	(.)	PRESIDENTE BERNARDO	SP	SE	CAMPO GRANDE	MS	Yes	chronic	severe	Yes		No	No	No	Yes	No	3	4.7	15.4	2	fluconazole	(.)	positive	no	(.)	no	(.)
22	neg	pos	neg	pl	513885	male	43	mixed	morethan4	SANTO ANASTACIO	SP	SE	CAMPO GRANDE	MS	No	chronic	moderate	Yes	mild	No	No	No	No	Yes	1	(.)	19	3	CMX	(.)	positive	yes	no	no	yes
23	pos	neg	pos	pb	531735	male	41	white	0-4	MARECHAL CANDIDO RONDON	PR	S	JARDIM	MS	Yes	chronic	moderate	Yes	moderate	Yes	Yes	No	No	No	3	3.2	13.6	1	CMX	(.)	positive	yes	yes	no	no
24	neg	neg	pos	pb	512797	male	64	white	0-4	ROCHEDO	MS	MW	DOIS IRMAOS DO BURITI	MS	Yes	chronic	severe	Yes		Yes	No	No	Yes	Yes	3	(.)	14.3	35	CMX	(.)	positive	no	(.)	no	(.)
25	pos	neg	pos	pb	667381	male	58	black	(.)	ÁGUA CLARA	MS	MW	TRÊS LAGOAS	MS	Yes	chronic	severe	Yes		Yes	No	Yes	Yes	No	3	3.9	13	(.)	CMX	negative	positive	no	(.)	no	(.)
26	pos	neg	pos	pb	650807	male	58	white	0-4	PORTO LIMPO	PY	(-)	ANASTACIO	MS	Yes	chronic	moderate	Yes	mild	Yes	No	No	No	No	1	3.8	11	(.)	CMX	positive	positive	yes	yes	no	no
27	pos	pos	pos	ind	664026	male	55	mixed	0-4	SAO JOAO CAIOA	PR	S	CAMPO GRANDE	MS	Yes	chronic	moderate	yes		Yes	Yes	No	No	No	2	3.2	12.6	95	CMX	(.)	positive	yes	no	no	no
28	pos	neg	pos	pb	433796	male	62	white	0-4	TUPÃ	SP	SE	CAMPO GRANDE	MS	Yes	chronic	mild	Yes	moderate	Yes	No	No	No	No	1	4.3	15.2	23	CMX	(.)	positive	yes	yes	no	no
29	neg	pos	neg	pl	662107	male	53	black	morethan4	JALES	SP	SE	TERENOS	MS	Yes	chronic	severe	Yes		No	No	Yes	No	No	1	3.3	11.5	53	CMX	positive	positive	yes	yes	no	no
30	pos	neg	pos	pb	604870	male	52	(.)	0-4	BARÃO DO MELGAÇO	MT	MW	CORUMBA	MS	(.)	chronic	moderate	Yes		No	No	No	No	No	0	(.)	11.2	11	CMX	positive	(.)	no	(.)	no	(.)
31	pos	pos	pos	ind	556573	male	69	white	0-4	CRISTÓPOLIS	BA	NE	COSTA RICA	MS	Yes	chronic	severe	yes		No	No	No	Yes	No	1	2.4	15.5	59	CMX	positive	(.)	yes	yes	no	no
32	neg	neg	pos	pb	597170	male	47	mixed	0-4	CIANORTE	PR	S	DOIS IRMAOS DO BURITI	MS	Yes	chronic	mild	Yes	moderate	No	No	No	No	Yes	1	2.4	11.7	26	CMX	positive	(.)	no	(.)	no	(.)
33	neg	pos	neg	pl	599882	male	35	mixed	0-4	BONITO	MS	MW	BONITO	MS	Yes	chronic	moderate	Yes	severe	Yes	No	No	No	No	1	(.)	14	90	CMX	(.)	positive	yes	yes	no	no
34	pos	neg	pos	pb	544140	female	40	white	morethan4	FIGUEIRAO	MS	MW	ALCINOPOLIS	MS	Yes	chronic	mild	Yes	mild	Yes	No	No	No	No	1	3.5	12.7	37	CMX	(.)	positive	no	(.)	no	(.)
35	neg	pos	pos	pl	511143	male	53	mixed	0-4	MARAVILHAS	MG	SE	CAMPO GRANDE	MS	Yes	chronic	moderate	Yes	severe	Yes	Yes	Yes	No	No	3	3.1	12	79	CMX	positive	(.)	yes	yes	no	yes
36	neg	pos	neg	pl	283858	male	49	mixed	(.)	CACERES	MT	MW	CAMPO GRANDE	MS	Yes	acute/subacute	moderate	Yes	mild	No	No	Yes	No	no	1	3.32	13.6	(.)	CMX	(.)	positive	yes	no	no	no
37	pos	pos	pos	ind	481851	male	45	mixed	0-4	BELA VISTA	MS	MW	BELA VISTA	MS	Yes	chronic	moderate	yes		No	Yes	Yes	No	No	2	2.6	10.1	73	CMX	(.)	positive	no	(.)	no	(.)
38	pos	neg	pos	pb	570925	male	43	white	(.)	MATELANDIA	PR	S	JAPORA	MS	(.)	chronic	mild	Yes		Yes	Yes	No	No	No	1	(.)	13	20	(.)	(.)	positive	no	(.)	no	(.)
39	pos	neg	neg	pb	360499	male	50	white	morethan4	BADY BASSITTI	SP	SE	INOCENCIA	MS	Yes	chronic	moderate	Yes	moderate	Yes	No	No	No	No	2	4.2	13.7	(.)	CMX	positive	(.)	yes	yes	no	no
40	neg	neg	pos	pb	469352	male	45	mixed	0-4	Pompeia	MS	MW	Angelica	MS	Yes	chronic	moderate	Yes		No	No	No	No	No	0	4.1	13.1	30	CMX	negative	positive	no	(.)	no	(.)
41	neg	neg	pos	pb	277126	male	43	(.)	(.)	MONTES CLAROS	MG	SE	CAMPO GRANDE	MS	Yes	chronic	moderate	Yes		No	Yes	No	No	No	1	(.)	14.9	13	CMX	positive	positive	no	(.)	no	(.)
42	neg	neg	pos	pb	605430	male	47	mixed	0-4	PALMEIRAS	MS	MW	PALMEIRAS	MS	Yes	chronic	severe	Yes	moderate	No	No	No	No	No	0	(.)	11.6	65	CMX	positive	positive	yes	yes	no	no
43	pos	neg	pos	pb	341937	male	41	white	0-4	IBEMA	PR	S	CAMPO GRANDE	MS	Yes	chronic	mild	Yes	severe	Yes	No	No	No	No	0	(.)	(.)	(.)	(.)	(.)	positive	no	(.)	no	(.)
44	neg	pos	neg	pl	579306	male	47	(.)	(.)	ITAJA	GO	MW	CAMPO GRANDE	MS	(.)	chronic	moderate	Yes	moderate	Yes	No	No	No	No	1	(.)	16.5	(.)	CMX	(.)	positive	no	(.)	no	(.)
45	pos	neg	pos	pb	525276	male	58	white	0-4	CUPIRA	PE	NE	AMAMBAI	MS	Yes	chronic	severe	Yes	mild	No	No	Yes	No	No	2	3.9	13.8	40	CMX	positive	positive	yes	yes	no	no
46	neg	neg	pos	pb	519457	male	44	mixed	morethan4	GLORIA DE DOURADOS	MS	MW	CAMPO GRANDE	MS	Yes	chronic	moderate	Yes	mild	Yes	Yes	No	No	No	2	4	16.4	4	CMX	(.)	positive	yes	yes	no	no
47	neg	pos	neg	pl	526574	male	57	mixed	0-4	BOM CONSELHO	PE	NE	CAMPO GRANDE	MS	Yes	chronic	severe	No		No	No	No	No	Yes	1	3.9	11.9	(.)	itraconazole	positive	(.)	no	(.)	no	(.)
48	neg	pos	pos	pl	589791	male	64	mixed	0-4	ITABUNA	BA	NE	APARECIDA DO TABOADO	MS	Yes	chronic	moderate	Yes	moderate	Yes	No	No	No	No	1	(.)	11.5	85	CMX	(.)	positive	yes	yes	no	no
49	pos	pos	pos	ind	588528	male	65	white	0-4	CHAPECÓ	SC	S	CAMPINAS	SP	Yes	chronic	severe	yes		No	No	No	No	No	0	1.4	15.2	(.)	itraconazole	(.)	positive	no	(.)	no	(.)
50	neg	pos	neg	pl	496208	male	53	white	0-4	Sao Raimundo Nonato	PI	NE	BATAIPORA	MS	Yes	chronic	moderate	Yes	mild	Yes	Yes	Yes	No	No	3	2.9	11.2	28	CMX	positive	positive	yes	yes	no	no
51	neg	neg	pos	pb	128612	male	50	white	0-4	PACAEMBU	SP	SE	CAMPO GRANDE	MS	Yes	chronic	mild	No		Yes	No	No	No	No	0	4.6	16	(.)	(.)	(.)	positive	yes	yes	no	no
52	neg	neg	pos	pb	122077	male	42	white	0-4	GUARACI	PR	S	CAMPO GRANDE	MS	Yes	chronic	moderate	Yes	severe	Yes	No	No	No	No	1	(.)	16.4	79	CMX	positive	(.)	no	(.)	no	(.)
53	pos	pos	pos	ind	197726	male	64	white	0-4	ARROIO DO TIGRE	RS	S	CAMPO GRANDE	MS	Yes	chronic	moderate	Yes		Yes	No	Yes	No	No	2	3.5	15.2	(.)	CMX	(.)	positive	yes	yes	no	no
54	pos	neg	pos	pb	579444	male	4	mixed	(.)	CAMPO GRANDE	MS	MW	CAMPO GRANDE	MS	No	acute/subacute	moderate	No		No	No	Yes	No	No	3	(.)	8.5	83	CMX	(.)	positive	no	(.)	no	(.)
55	neg	neg	pos	pb	488280	male	54	mixed	0-4	MARAMBA PAULISTA	SP	SE	TAQUARUSSU	MS	Yes	chronic	mild	Yes	moderate	Yes	No	No	No	No	1	3.5	13	9	CMX	(.)	positive	yes	yes	no	no
56	pos	neg	pos	pb	529988	male	66	white	(.)	AGUA CLARA	MS	MW	CAMPO GRANDE	MS	(.)	chronic	moderate	Yes	mild	No	No	No	No	No	0	2	(.)	41	CMX	(.)	positive	no	(.)	no	(.)
57	pos	pos	pos	ind	596076	male	49	mixed	0-4	dourados	ms	MW	campo grande	ms	Yes	chronic	severe	yes		no	no	yes	yes	no	2	3.9	12.6	(.)	CMX	(.)	positive	no	yes	no	yes
58	pos	neg	pos	pb	597322	male	70	mixed	0-4	MONTES CLAROS	MG	SE	APARECIDA DO TABOADO	MS	Yes	chronic	moderate	Yes	severe	Yes	No	Yes	No	No	2	(.)	16.4	15	CMX	(.)	positive	yes	yes	no	no
59	neg	neg	pos	pb	501841	male	44	white	0-4	CARDOSO	PB	NE	PONTA PORA	MS	Yes	chronic	moderate	Yes	severe	Yes	No	Yes	No	No	2	3.4	16.6	3	CMX	positive	(.)	yes	yes	no	yes
60	neg	pos	pos	pl	407555	male	66	white	0-4	CAMPO GRANDE	MS	MW	CAMPO GRANDE	MS	Yes	chronic	moderate	Yes	mild	Yes	No	No	No	yes	3	3.4	12.5	70	CMX	(.)	positive	yes	yes	no	no
61	pos	neg	pos	pb	114494	female	76	white	0-4	bela vista	MS	MW	CAMPO GRANDE	MS	Yes	chronic	moderate	Yes	mild	No	yes	no	No	yes	2	5.1	11.5	24	CMX	positive	positive	yes	yes	no	yes
62	pos	pos	pos	ind	554412	male	53	mixed	morethan4	ORIENTE	SP	SE	SONORA	MS	Yes	chronic	moderate	yes		Yes	No	Yes	No	No	2	4	15.5	15	CMX	(.)	positive	yes	yes	no	yes
63	pos	neg	pos	pb	584715	male	39	mixed	(.)	CAMPO GRANDE	MS	MW	CAMPO GRANDE	MS	No	acute/subacute	severe	Yes		No	No	Yes	No	No	1	(.)	11.2	60	CMX	positive	positive	no	(.)	yes	(.)
64	pos	neg	pos	pb	606724	male	46	(.)	(.)	CAMPO GRANDE	MS	MW	CAMPO GRANDE	MS	Yes	chronic	(.)	Yes		(.)	(.)	(.)	(.)	(.)	(.)	(.)	(.)	(.)	CMX	negative	positive	no	(.)	no	(.)
65	pos	pos	neg	ind	591336	male	46	mixed	0-4	CASCAVEL	PR	S	PORTO VELHO	RO	Yes	chronic	moderate	yes		Yes	Yes	No	No	Yes	3	3.5	16.4	50	itraconazole	(.)	positive	yes	yes	no	no
66	pos	neg	pos	pb	569616	male	62	mixed	0-4	MADAGUARI	PR	S	CAMPO GRANDE	MS	Yes	chronic	moderate	Yes	moderate	Yes	No	No	No	No	1	(.)	(.)	30	itraconazole	(.)	positive	no	(.)	no	(.)
67	pos	neg	pos	pb	290604	male	65	white	0-4	AQUIDAUANA	MS	MW	DOURADOS	MS	Yes	chronic	severe	Yes	mild	No	Yes	No	No	No	1	4.8	15.5	16	CMX	(.)	positive	yes	yes	no	no
68	pos	neg	neg	pb	339251	male	53	white	0-4	FLORINDAS	PR	S	IVINHEMA	MS	Yes	chronic	severe	Yes	mild	No	Yes	No	No	Yes	3	3.9	13.1	26	CMX	(.)	positive	no	(.)	no	(.)
69	pos	pos	neg	ind	599366	male	53	(.)	0-4	PIANCO	PB	NE	CANARANA	MT	Yes	chronic	mild	yes		Yes	No	No	No	No	1	4.4	14.3	60	CMX	(.)	positive	yes	yes	no	no
70	pos	neg	pos	pb	457816	male	64	white	(.)	TUPANATINGA	PE	NE	CAMPO GRANDE	MS	Yes	chronic	moderate	Yes	mild	Yes	No	No	No	No	1	4.5	(.)	(.)	itraconazole	(.)	positive	no	(.)	no	(.)
71	pos	neg	pos	pb	530798	male	48	white	0-4	CAIUA	SP	SE	CAMPO GRANDE	MS	No	chronic	severe	Yes	severe	No	No	No	No	Yes	1	2.7	11.2	26	CMX	negative	positive	yes	yes	no	no
72	pos	neg	pos	pb	468220	male	29	black	morethan4	LINS	SP	SE	CAMPO GRANDE	MS	No	acute/subacute	severe	Yes	mild	No	No	Yes	No	No	1	2.2	9	117	amphB	(.)	positive	yes	no	no	yes
73	pos	neg	pos	pb	519707	male	44	white	0-4	CRUZEIRO DO OESTE	PR	S	IVINHEMA	MS	Yes	chronic	moderate	Yes	mild	Yes	No	No	No	No	1	(.)	13.2	6	CMX	positive	positive	no	(.)	no	(.)
74	neg	pos	neg	pl	213713	male	42	mixed	0-4	NIOAQUE	MS	MW	CAMPO GRANDE	MS	Yes	chronic	mild	Yes		Yes	No	Yes	No	No	2	(.)	14.4	7	CMX	(.)	positive	no	(.)	no	(.)
75	neg	neg	pos	pb	545388	male	40	white	0-4	BANDEIRANTES	MS	MW	BANDEIRANTES	MS	Yes	chronic	moderate	Yes		Yes	No	No	No	No	1	(.)	16.6	1	CMX	(.)	positive	no	(.)	no	(.)
76	pos	neg	pos	pb	292033	male	46	white	0-4	TERRA BOA	PR	S	CAMPO GRANDE	MS	Yes	chronic	severe	Yes	mild	Yes	No	No	Yes	No	2	4.5	13.8	7	CMX	(.)	positive	yes	yes	no	no
77	pos	pos	pos	ind	597395	male	45	indigenous	0-4	DOURADOS	MS	MW	CAMPO GRANDE	MS	Yes	chronic	moderate	yes		Yes	No	Yes	No	No	2	(.)	9.7	115	CMX	(.)	positive	yes	yes	no	no
78	neg	neg	pos	pb	665410	male	39	black	0-4	ITAPEJARA DO OESTE	PR	S	SIDROLÂNDIA	MS	Yes	chronic	moderate	No		No	Yes	Yes	No	No	2	(.)	(.)	(.)	CMX	(.)	positive	no	(.)	no	(.)
79	neg	pos	neg	pl	565906	male	52	mixed	morethan4	DOURADOS	MS	MW	CAMPO GRANDE	MS	Yes	chronic	moderate	Yes		Yes	No	No	No	No	1	(.)	14.8	(.)	CMX	(.)	positive	yes	yes	no	no
80	neg	neg	pos	pb	562080	male	40	white	0-4	IBEMA	PR	S	GUIA LOPES DA LAGUNA	MS	Yes	chronic	moderate	Yes		No	Yes	No	No	No	1	4.8	(.)	(.)	itraconazole	(.)	positive	yes	yes	no	yes
81	pos	pos	pos	ind	568336	male	47	white	0-4	IRICHI	RS	S	RIO VERDE	MS	Yes	chronic	moderate	yes		Yes	No	No	No	No	1	(.)	12.4	10	CMX	positive	(.)	no	(.)	no	(.)

## Sheet: Planilha2
3.5	15.2
2.6	10.1	73
3.3	13.5	3
4	15.5	15
2.4	15.5	59
	12.4	10
1.4	15.2
3.5	16.4	50
3.9	12.6
	9.7	115
3.9	13	28
4.4	14.3	60
4.5	14.2	25
3.2	12.6	95
3.5	13.85	50
